# Supplementary material for: Hair Whorl Patterns Relating to Equine Behavior and Laterality in Hungarian Thoroughbred Racehorses
Source: Vet Sci. 2026 Mar 19;13(3):289. doi: 10.3390/vetsci13030289 (PMC13030200; doi:10.3390/vetsci13030289)
Supplement: Supplementary file 1 [file vetsci-13-00289-s001.zip]

Archive with 1 entries (1 files):
- vetsci-4176973-supplementary.pdf
